# Supplementary material for: Self-Healable, Antimicrobial and Conductive Hydrogels Based on Dynamic Covalent Bonding with Silver Nanoparticles for Flexible Sensor
Source: Polymers (Basel). 2024 Dec 29;17(1):54. doi: 10.3390/polym17010054 (PMC11723201; doi:10.3390/polym17010054)
Supplement: Supplementary file 1 [file polymers-17-00054-s001.zip]

Archive with 1 entries (1 files):
- polymers-3383931-supplementary.pdf
